# Supplementary material for: NDM-5-Producing Escherichia coli Co-Harboring mcr-1 Gene in Companion Animals in China
Source: Animals (Basel). 2022 May 20;12(10):1310. doi: 10.3390/ani12101310 (PMC9137672; doi:10.3390/ani12101310)
Supplement: Supplementary file 1 [file animals-12-01310-s001.zip › Table S3.xlsx]

## Sheet: Sheet1 
Number	Collected Date	Cities	Species	Age	Gender	health status	Reasons to go to veterinarian / Diagnosis
CD-1	20150624	Chengdu	Dog	5 months	Male	Unhealth	Diarrhoea
CD-2	20150624	Chengdu	Dog	3 months	Female	Unhealth	Diarrhoea
CD-3	20150624	Chengdu	Dog	12 years	Female	Unhealth	Diarrhoea
CD-4	20150624	Chengdu	Dog	11 months	Male	Unhealth	Diarrhoea
CD-5	20150624	Chengdu	Dog	3 years	Female	Unhealth	Diarrhoea
CD-6	20150624	Chengdu	Dog	4 months	Female	Unhealth	Diarrhoea
CD-7	20150624	Chengdu	Dog	2 years	Male	Unhealth	Pancreatitis
CD-8	20150624	Chengdu	Dog	1.5 years	Female	Unhealth	Diarrhoea
CD-9	20150624	Chengdu	Dog	2 years	Female	Unhealth	Diarrhoea
CD-10	20150624	Chengdu	Dog	2 months	Male	Unhealth	Diarrhoea
CD-11	20150624	Chengdu	Dog	3 years	Male	Unhealth	Diarrhoea
CD-12	20150624	Chengdu	Cat	2 years	Male	Unhealth	Fever
CD-13	20150625	Chengdu	Dog	3 months	Male	Unhealth	Diarrhoea
CD-14	20150625	Chengdu	Dog	8 years	Female	Unhealth	Cancer
CD-15	20150625	Chengdu	Dog	12 years	Female	Unhealth	Diarrhoea
CD-16	20150625	Chengdu	Dog	8 years	Female	Unhealth	Bloody stools
CD-17	20150625	Chengdu	Dog	2 months	Female	Unhealth	Diarrhoea
CD-18	20150625	Chengdu	Dog	2 months	Male	Unhealth	Diarrhoea
CD-19	20150625	Chengdu	Dog	2 years	Female	Unhealth	Fever
CD-20	20150625	Chengdu	Dog	3 months	Male	Unhealth	Bloody stools
CD-21	20150625	Chengdu	Dog	2 years	Male	Unhealth	Fever
CD-22	20150625	Chengdu	Dog	3 months	Male	Unhealth	Fever
CD-23	20150625	Chengdu	Dog	4 years	Male	Unhealth	Fever
CD-24	20150625	Chengdu	Dog	2 months	Male	Unhealth	Fever
HEB-1	20150614	Harbin	Dog	6 months	Male	Unhealth	Diarrhoea
HEB-2	20150614	Harbin	Dog	15 years	Male	Unhealth	Seroperitoneum
HEB-3	20150614	Harbin	Dog	3 years	Male	Unhealth	Diarrhoea
HEB-4	20150614	Harbin	Dog	1 months	Female	Unhealth	Diarrhoea
HEB-5	20150614	Harbin	Dog	12 years	Male	Unhealth	Cancer
HEB-6	20150614	Harbin	Dog	11 years	Female	Unhealth	The uterus effusion
HEB-7	20150614	Harbin	Dog	8 years	Male	Unhealth	Pancreatitis
HEB-8	20150614	Harbin	Dog	8 years	Female	Unhealth	Buboucele
HEB-9	20150614	Harbin	Dog	4 months	Male	Unhealth	Diarrhoea
HEB-10	20150614	Harbin	Dog	11 years	Male	Unhealth	Cough
HEB-11	20150614	Harbin	Dog	4 months	Female	Unhealth	Diarrhoea
HEB-12	20150614	Harbin	Dog	4 months	Male	Unhealth	Diarrhoea
HEB-13	20150614	Harbin	Dog	11 years	Male	Unhealth	Cough
HEB-14	20150614	Harbin	Dog	1 years	Female	Unhealth	Cough
HEB-15	20150614	Harbin	Dog	2 months	Female	Unhealth	Cough
HEB-16	20150614	Harbin	Dog	5 years	Female	Unhealth	Accidental ingestion of poison
HEB-17	20150614	Harbin	Dog	2 months	Male	Unhealth	Diarrhoea
HEB-18	20150614	Harbin	Dog	1 years	Male	Unhealth	Cough
HEB-19	20150614	Harbin	Dog	1 years	Male	Unhealth	Cough
HEB-20	20150614	Harbin	Dog	1 months	Male	Unhealth	Fever
WH-1	20150614	Wuhan	Cat	5 months	Not collected	Unhealth	Bloody stools
WH-2	20150614	Wuhan	Dog	3 years	Not collected	Unhealth	Astriction
WH-3	20150614	Wuhan	Dog	3 months	Not collected	Unhealth	Diarrhoea
WH-4	20150614	Wuhan	Dog	15 years	Not collected	Unhealth	Diarrhoea
WH-5	20150614	Wuhan	Cat	6 years	Not collected	Unhealth	Asitia
WH-6	20150614	Wuhan	Dog	8 years	Not collected	Unhealth	Astriction
WH-7	20150614	Wuhan	Cat	3 years	Not collected	Unhealth	Oral cavity inflammation
WH-8	20150620	Wuhan	Cat	1 years	Not collected	Unhealth	Hematuresis
WH-9	20150620	Wuhan	Dog	5 months	Not collected	Unhealth	Bloody stools
WH-10	20150620	Wuhan	Dog	1 months	Not collected	Unhealth	Diarrhoea
WH-11	20150620	Wuhan	Dog	5 months	Not collected	Unhealth	Diarrhoea
WH-12	20150620	Wuhan	Dog	5 months	Not collected	Unhealth	Diarrhoea
WH-13	20150620	Wuhan	Dog	11 years	Not collected	Unhealth	Diarrhoea
CQ01	20150614	Chongqing	Cat	1 years	Not collected	Unhealth	Diarrhoea
CQ02	20150614	Chongqing	Dog	1.5 years	Not collected	Unhealth	Asitia
CQ03	20150614	Chongqing	Cat	6 months	Not collected	Unhealth	Gastroenteritis
CQ04	20150614	Chongqing	Cat	1 years	Not collected	Unhealth	Asitia
CQ05	20150614	Chongqing	Dog	1.5 years	Not collected	Unhealth	Asitia
CQ06	20150614	Chongqing	Cat	6 months	Not collected	Unhealth	Gastroenteritis
CQ07	20150614	Chongqing	Cat	1 years	Not collected	Unhealth	Diarrhoea
CQ08	20150614	Chongqing	Dog	7 months	Not collected	Unhealth	Gastroenteritis
CQ09	20150614	Chongqing	Dog	2 months	Not collected	Unhealth	Diarrhoea
CQ10	20150614	Chongqing	Cat	2 months	Not collected	Unhealth	Diarrhoea
CQ11	20150614	Chongqing	Dog	2 years	Not collected	Unhealth	Diarrhoea
CQ12	20150614	Chongqing	Dog	3 months	Not collected	Unhealth	Canine distemper
CQ13	20150614	Chongqing	Dog	1.5 years	Not collected	Unhealth	Gastroenteritis
CQ14	20150614	Chongqing	Cat	7 months	Not collected	Unhealth	Diarrhoea
CQ15	20150614	Chongqing	Dog	2 months	Not collected	Unhealth	Canine distemper
CQ16	20150614	Chongqing	Cat	2 months	Not collected	Unhealth	Diarrhoea
CQ17	20150614	Chongqing	Cat	2 years	Not collected	Unhealth	Asitia
CQ18	20150614	Chongqing	Dog	3 months	Not collected	Unhealth	Canine distemper
CQ19	20150614	Chongqing	Cat	1.5 years	Not collected	Unhealth	Asitia
CQ20	20150614	Chongqing	Dog	2 months	Not collected	Unhealth	Diarrhoea
CQ21	20150617	Chongqing	Cat	15 days	Not collected	Unhealth	Diarrhoea
CQ22	20150617	Chongqing	Cat	6 months	Not collected	Unhealth	Gastroenteritis
CQ23	20150614	Chongqing	Dog	2 months	Not collected	Unhealth	Diarrhoea
CQ24	20150614	Chongqing	Cat	2 years	Not collected	Unhealth	Asitia
CQ25	20150614	Chongqing	Dog	3 months	Not collected	Unhealth	Canine distemper
CQ26	20150614	Chongqing	Cat	1.5 years	Not collected	Unhealth	Asitia
CQ27	20150614	Chongqing	Cat	2 months	Not collected	Unhealth	Diarrhoea
CQ28	20150617	Chongqing	Dog	15 days	Not collected	Unhealth	Gastroenteritis
CQ29	20150617	Chongqing	Cat	6 months	Not collected	Unhealth	Asitia
CQ30	20150617	Chongqing	Cat	5 months	Not collected	Unhealth	Fever
CQ31	20150617	Chongqing	Cat	2 years	Not collected	Unhealth	Diarrhoea
CQ32	20150617	Chongqing	Dog	3 months	Not collected	Unhealth	Diarrhoea
CQ33	20150617	Chongqing	Dog	2 months	Not collected	Unhealth	Fever
CQ34	20150617	Chongqing	Dog	3 months	Not collected	Unhealth	Diarrhoea
CQ35	20150617	Chongqing	Cat	3 months	Not collected	Unhealth	Diarrhoea
CQ36	20150617	Chongqing	Dog	2 months	Not collected	Unhealth	Diarrhoea
CQ37	20150617	Chongqing	Dog	4 months	Not collected	Unhealth	Diarrhoea
CQ38	20150617	Chongqing	Dog	1 months	Not collected	Unhealth	Diarrhoea
YZ-8	20150615	Yangzhou	Cat	1 months	Male	Unhealth	Diarrhoea
YZ-9	20150615	Yangzhou	Dog	Not collected	Male	Unhealth	Bloody stools
YZ-10	20150615	Yangzhou	Dog	6 months	Male	Unhealth	Bloody stools
GZ01	201506	Guangzhou	Dog	Not collected	Male	Unhealth	Not collected
GZ02	201506	Guangzhou	Cat	Not collected	Male	Unhealth	Not collected
GZ03	201506	Guangzhou	Dog	Not collected	Male	Unhealth	Not collected
GZ04	201506	Guangzhou	Dog	Not collected	Male	Unhealth	Not collected
GZ05	201506	Guangzhou	Dog	Not collected	Male	Unhealth	Not collected
GZ06	201506	Guangzhou	Dog	Not collected	Male	Unhealth	Not collected
GZ07	201506	Guangzhou	Cat	Not collected	Male	Unhealth	Not collected
GZ08	201506	Guangzhou	Dog	Not collected	Female	Unhealth	Not collected
GZ09	201506	Guangzhou	Cat	Not collected	Male	Unhealth	Not collected
GZ10	201506	Guangzhou	Cat	Not collected	Male	Unhealth	Not collected
GZ11	201506	Guangzhou	Cat	Not collected	Male	Unhealth	Not collected
GZ12	201506	Guangzhou	Dog	Not collected	Male	Unhealth	Not collected
GZ13	201506	Guangzhou	Dog	Not collected	Male	Unhealth	Not collected
GZ14	201506	Guangzhou	Dog	Not collected	Male	Unhealth	Not collected
GZ15	201506	Guangzhou	Dog	Not collected	Male	Unhealth	Not collected
GZ16	201506	Guangzhou	Dog	Not collected	Male	Healthy	Not collected
GZ17	201506	Guangzhou	Dog	Not collected	Female	Unhealth	Not collected
GZ18	201506	Guangzhou	Dog	Not collected	Male	Unhealth	Not collected
GZ19	201506	Guangzhou	Cat	Not collected	Male	Unhealth	Not collected
GZ20	201506	Guangzhou	Dog	Not collected	Male	Unhealth	Not collected
GZ21	201506	Guangzhou	Dog	Not collected	Male	Unhealth	Not collected
GZ22	201506	Guangzhou	Cat	Not collected	Male	Healthy	Not collected
GZ23	201506	Guangzhou	Cat	Not collected	Male	Healthy	Not collected
GZ24	201506	Guangzhou	Dog	Not collected	Male	Unhealth	Not collected
GZ25	201506	Guangzhou	Dog	Not collected	Female	Unhealth	Not collected
GZ26	201506	Guangzhou	Dog	Not collected	Male	Healthy	Not collected
GZ27	201506	Guangzhou	Dog	Not collected	Male	Healthy	Not collected
GZ28	201506	Guangzhou	Dog	Not collected	Male	Unhealth	Not collected
GZ29	201506	Guangzhou	Dog	Not collected	Male	Unhealth	Not collected
GZ30	201506	Guangzhou	Dog	Not collected	Male	Unhealth	Not collected
